# Supplementary material for: Study on Synergistic Antioxidant Effect of Typical Functional Components of Hydroethanolic Leaf Extract from Ginkgo Biloba In Vitro
Source: Molecules. 2022 Jan 10;27(2):439. doi: 10.3390/molecules27020439 (PMC8778188; doi:10.3390/molecules27020439)
Supplement: Supplementary file 1 [file molecules-27-00439-s001.zip]

Archive with 1 entries (1 files):
- molecules-1540040-supplementary.pdf
